# Supplementary material for: Investigating Indirect and Direct Reputation Formation in Asian Elephants (Elephas maximus)
Source: Front Psychol. 2021 Jan 8;11:604372. doi: 10.3389/fpsyg.2020.604372 (PMC7841644; doi:10.3389/fpsyg.2020.604372)
Supplement: Supplementary file 6 [file Data_Sheet_1.csv]

subject	session	demonstrator	trial	choice	attentiveness
boonsri	1	riangngun	0	coop	0.625
boonsri	1	riangngun	1	coop	0.625
boonsri	2	riangngun	2	coop	0.875
boonsri	2	riangngun	3	coop	0.875
boonsri	2	riangngun	4	noncoop	0.875
boonsri	2	riangngun	5	noncoop	0.875
boonsri	2	riangngun	6	noncoop	0.875
boonsri	2	riangngun	7	noncoop	0.875
dah	1	bo	0	coop	0.875
dah	1	bo	1	coop	0.875
dah	2	bo	2	noncoop	0.75
dah	2	bo	3	noncoop	0.75
dah	2	bo	4	coop	0.75
dah	2	bo	5	noncoop	0.75
dah	2	bo	6	noncoop	0.75
dah	2	bo	7	noncoop	0.75
jathong	1	bo	0	coop	0.25
jathong	1	bo	1	noncoop	0.25
jathong	2	bo	2	noncoop	0.5
jathong	2	bo	3	coop	0.5
jathong	2	bo	4	noncoop	0.5
jathong	2	bo	5	noncoop	0.5
jathong	2	bo	6	noncoop	0.5
jathong	2	bo	7	coop	0.5
maenoi	1	riangngun	0	coop	0.75
maenoi	1	riangngun	1	coop	0.75
maenoi	2	riangngun	2	noncoop	0.875
maenoi	2	riangngun	3	noncoop	0.875
maenoi	2	riangngun	4	coop	0.875
maenoi	2	riangngun	5	noncoop	0.875
maenoi	2	riangngun	6	coop	0.875
maenoi	2	riangngun	7	noncoop	0.875
bleum	1	riangngun	0	coop	0.75
bleum	1	riangngun	1	noncoop	0.75
bleum	2	riangngun	2	coop	0.75
bleum	2	riangngun	3	noncoop	0.75
bleum	2	riangngun	4	coop	0.75
bleum	2	riangngun	5	noncoop	0.75
bleum	2	riangngun	6	noncoop	0.75
bleum	2	riangngun	7	coop	0.75
prae	1	riangngun	0	noncoop	0.75
prae	1	riangngun	1	noncoop	0.75
prae	2	riangngun	2	coop	1
prae	2	riangngun	3	coop	1
prae	2	riangngun	4	coop	1
prae	2	riangngun	5	coop	1
prae	2	riangngun	6	coop	1
prae	2	riangngun	7	coop	1
pumpui	1	bo	0	coop	0.75
pumpui	1	bo	1	coop	0.75
pumpui	2	bo	2	noncoop	0.625
pumpui	2	bo	3	coop	0.625
pumpui	2	bo	4	coop	0.625
pumpui	2	bo	5	coop	0.625
pumpui	2	bo	6	noncoop	0.625
pumpui	2	bo	7	coop	0.625
yui	1	bo	0	coop	0.75
yui	1	bo	1	coop	0.75
yui	2	bo	2	noncoop	0.625
yui	2	bo	3	coop	0.625
yui	2	bo	4	noncoop	0.625
yui	2	bo	5	noncoop	0.625
yui	2	bo	6	coop	0.625
yui	2	bo	7	noncoop	0.625
