# Supplementary material for: Investigating Indirect and Direct Reputation Formation in Asian Elephants (Elephas maximus)
Source: Front Psychol. 2021 Jan 8;11:604372. doi: 10.3389/fpsyg.2020.604372 (PMC7841644; doi:10.3389/fpsyg.2020.604372)
Supplement: Supplementary file 7 [file Data_Sheet_2.csv]

subject	session	demonstrator	order	condition	trial	choice	attentiveness
bo	1	yui	ec	experimental	0	selfish	0.875
bo	1	yui	ec	experimental	1	generous	0.875
bo	2	yui	ec	experimental	2	generous	0.5
bo	2	yui	ec	experimental	3	generous	0.5
bo	2	yui	ec	experimental	4	generous	0.5
bo	2	yui	ec	experimental	5	selfish	0.5
bo	2	yui	ec	experimental	6	generous	0.5
bo	2	yui	ec	experimental	7	selfish	0.5
boonsri	1	bo	ce	experimental	0	selfish	0.625
boonsri	1	bo	ce	experimental	1	selfish	0.625
boonsri	2	bo	ce	experimental	2	selfish	0.625
boonsri	2	bo	ce	experimental	3	selfish	0.625
boonsri	2	bo	ce	experimental	4	generous	0.625
boonsri	2	bo	ce	experimental	5	selfish	0.625
boonsri	2	bo	ce	experimental	6	generous	0.625
boonsri	2	bo	ce	experimental	7	generous	0.625
dah	1	yui	ec	experimental	0	generous	0.5
dah	1	yui	ec	experimental	1	generous	0.5
dah	2	yui	ec	experimental	2	generous	0.375
dah	2	yui	ec	experimental	3	generous	0.375
dah	2	yui	ec	experimental	4	generous	0.375
dah	2	yui	ec	experimental	5	generous	0.375
dah	2	yui	ec	experimental	6	generous	0.375
dah	2	yui	ec	experimental	7	generous	0.375
jathong	1	bo	ce	experimental	0	selfish	0.5
jathong	1	bo	ce	experimental	1	selfish	0.5
jathong	2	bo	ce	experimental	2	generous	0.75
jathong	2	bo	ce	experimental	3	selfish	0.75
jathong	2	bo	ce	experimental	4	generous	0.75
jathong	2	bo	ce	experimental	5	selfish	0.75
jathong	2	bo	ce	experimental	6	selfish	0.75
jathong	2	bo	ce	experimental	7	generous	0.75
kumtoon	1	yui	ec	experimental	0	selfish	0.25
kumtoon	1	yui	ec	experimental	1	selfish	0.25
kumtoon	2	yui	ec	experimental	2	generous	0.75
kumtoon	2	yui	ec	experimental	3	generous	0.75
kumtoon	2	yui	ec	experimental	4	generous	0.75
kumtoon	2	yui	ec	experimental	5	generous	0.75
kumtoon	2	yui	ec	experimental	6	generous	0.75
kumtoon	2	yui	ec	experimental	7	selfish	0.75
lanna	1	bo	ce	experimental	0	generous	0.625
lanna	1	bo	ce	experimental	1	generous	0.625
lanna	2	bo	ce	experimental	2	generous	0.75
lanna	2	bo	ce	experimental	3	selfish	0.75
lanna	2	bo	ce	experimental	4	selfish	0.75
lanna	2	bo	ce	experimental	5	selfish	0.75
lanna	2	bo	ce	experimental	6	generous	0.75
lanna	2	bo	ce	experimental	7	selfish	0.75
maemoo	1	bo	ce	experimental	0	selfish	0.5
maemoo	1	bo	ce	experimental	1	selfish	0.5
maemoo	2	bo	ce	experimental	2	selfish	0.625
maemoo	2	bo	ce	experimental	3	selfish	0.625
maemoo	2	bo	ce	experimental	4	selfish	0.625
maemoo	2	bo	ce	experimental	5	generous	0.625
maemoo	2	bo	ce	experimental	6	generous	0.625
maemoo	2	bo	ce	experimental	7	generous	0.625
maenoi	1	yui	ec	experimental	0	selfish	0.625
maenoi	1	yui	ec	experimental	1	selfish	0.625
maenoi	2	yui	ec	experimental	2	selfish	0.75
maenoi	2	yui	ec	experimental	3	selfish	0.75
maenoi	2	yui	ec	experimental	4	NA	0.75
maenoi	2	yui	ec	experimental	5	NA	0.75
maenoi	2	yui	ec	experimental	6	NA	0.75
maenoi	2	yui	ec	experimental	7	NA	0.75
bleum	1	bo	ce	experimental	0	generous	0.75
bleum	1	bo	ce	experimental	1	generous	0.75
bleum	2	bo	ce	experimental	2	generous	0.25
bleum	2	bo	ce	experimental	3	generous	0.25
bleum	2	bo	ce	experimental	4	selfish	0.25
bleum	2	bo	ce	experimental	5	selfish	0.25
bleum	2	bo	ce	experimental	6	selfish	0.25
bleum	2	bo	ce	experimental	7	selfish	0.25
riangngun	1	yui	ec	experimental	0	generous	0.625
riangngun	1	yui	ec	experimental	1	selfish	0.625
riangngun	2	yui	ec	experimental	2	selfish	0.25
riangngun	2	yui	ec	experimental	3	selfish	0.25
riangngun	2	yui	ec	experimental	4	selfish	0.25
riangngun	2	yui	ec	experimental	5	selfish	0.25
riangngun	2	yui	ec	experimental	6	generous	0.25
riangngun	2	yui	ec	experimental	7	generous	0.25
bo	1	NA	ec	direct	0	selfish	NA
bo	1	NA	ec	direct	1	generous	NA
bo	2	NA	ec	direct	2	generous	NA
bo	2	NA	ec	direct	3	generous	NA
bo	2	NA	ec	direct	4	selfish	NA
bo	2	NA	ec	direct	5	selfish	NA
bo	2	NA	ec	direct	6	selfish	NA
bo	2	NA	ec	direct	7	selfish	NA
boonsri	1	NA	ce	direct	0	selfish	NA
boonsri	1	NA	ce	direct	1	generous	NA
boonsri	2	NA	ce	direct	2	generous	NA
boonsri	2	NA	ce	direct	3	selfish	NA
boonsri	2	NA	ce	direct	4	selfish	NA
boonsri	2	NA	ce	direct	5	generous	NA
boonsri	2	NA	ce	direct	6	generous	NA
boonsri	2	NA	ce	direct	7	selfish	NA
dah	1	NA	ec	direct	0	generous	NA
dah	1	NA	ec	direct	1	generous	NA
dah	2	NA	ec	direct	2	generous	NA
dah	2	NA	ec	direct	3	selfish	NA
dah	2	NA	ec	direct	4	selfish	NA
dah	2	NA	ec	direct	5	selfish	NA
dah	2	NA	ec	direct	6	selfish	NA
dah	2	NA	ec	direct	7	generous	NA
jathong	1	NA	ce	direct	0	selfish	NA
jathong	1	NA	ce	direct	1	selfish	NA
jathong	2	NA	ce	direct	2	selfish	NA
jathong	2	NA	ce	direct	3	generous	NA
jathong	2	NA	ce	direct	4	selfish	NA
jathong	2	NA	ce	direct	5	selfish	NA
jathong	2	NA	ce	direct	6	generous	NA
jathong	2	NA	ce	direct	7	selfish	NA
kumtoon	1	NA	ec	direct	0	selfish	NA
kumtoon	1	NA	ec	direct	1	generous	NA
kumtoon	2	NA	ec	direct	2	selfish	NA
kumtoon	2	NA	ec	direct	3	selfish	NA
kumtoon	2	NA	ec	direct	4	selfish	NA
kumtoon	2	NA	ec	direct	5	generous	NA
kumtoon	2	NA	ec	direct	6	selfish	NA
kumtoon	2	NA	ec	direct	7	generous	NA
lanna	1	NA	ce	direct	0	selfish	NA
lanna	1	NA	ce	direct	1	selfish	NA
lanna	2	NA	ce	direct	2	generous	NA
lanna	2	NA	ce	direct	3	generous	NA
lanna	2	NA	ce	direct	4	generous	NA
lanna	2	NA	ce	direct	5	generous	NA
lanna	2	NA	ce	direct	6	generous	NA
lanna	2	NA	ce	direct	7	generous	NA
maemoo	1	NA	ce	direct	0	generous	NA
maemoo	1	NA	ce	direct	1	generous	NA
maemoo	2	NA	ce	direct	2	selfish	NA
maemoo	2	NA	ce	direct	3	selfish	NA
maemoo	2	NA	ce	direct	4	selfish	NA
maemoo	2	NA	ce	direct	5	selfish	NA
maemoo	2	NA	ce	direct	6	generous	NA
maemoo	2	NA	ce	direct	7	selfish	NA
maenoi	1	NA	ec	direct	0	selfish	NA
maenoi	1	NA	ec	direct	1	selfish	NA
maenoi	2	NA	ec	direct	2	generous	NA
maenoi	2	NA	ec	direct	3	generous	NA
maenoi	2	NA	ec	direct	4	selfish	NA
maenoi	2	NA	ec	direct	5	generous	NA
maenoi	2	NA	ec	direct	6	selfish	NA
maenoi	2	NA	ec	direct	7	generous	NA
bleum	1	NA	ce	direct	0	selfish	NA
bleum	1	NA	ce	direct	1	generous	NA
bleum	2	NA	ce	direct	2	selfish	NA
bleum	2	NA	ce	direct	3	generous	NA
bleum	2	NA	ce	direct	4	generous	NA
bleum	2	NA	ce	direct	5	selfish	NA
bleum	2	NA	ce	direct	6	generous	NA
bleum	2	NA	ce	direct	7	generous	NA
riangngun	1	NA	ec	direct	0	selfish	NA
riangngun	1	NA	ec	direct	1	selfish	NA
riangngun	2	NA	ec	direct	2	generous	NA
riangngun	2	NA	ec	direct	3	generous	NA
riangngun	2	NA	ec	direct	4	generous	NA
riangngun	2	NA	ec	direct	5	selfish	NA
riangngun	2	NA	ec	direct	6	generous	NA
riangngun	2	NA	ec	direct	7	selfish	NA
bo	1	NA	ec	control	0	selfish	0.875
bo	1	NA	ec	control	1	generous	0.875
bo	2	NA	ec	control	2	selfish	0.625
bo	2	NA	ec	control	3	generous	0.625
bo	2	NA	ec	control	4	generous	0.625
bo	2	NA	ec	control	5	selfish	0.625
bo	2	NA	ec	control	6	generous	0.625
bo	2	NA	ec	control	7	selfish	0.625
boonsri	1	NA	ce	control	0	generous	0.625
boonsri	1	NA	ce	control	1	generous	0.625
boonsri	2	NA	ce	control	2	generous	0.75
boonsri	2	NA	ce	control	3	selfish	0.75
boonsri	2	NA	ce	control	4	generous	0.75
boonsri	2	NA	ce	control	5	selfish	0.75
boonsri	2	NA	ce	control	6	selfish	0.75
boonsri	2	NA	ce	control	7	generous	0.75
dah	1	NA	ec	control	0	generous	0.25
dah	1	NA	ec	control	1	selfish	0.25
dah	2	NA	ec	control	2	generous	0.625
dah	2	NA	ec	control	3	selfish	0.625
dah	2	NA	ec	control	4	generous	0.625
dah	2	NA	ec	control	5	generous	0.625
dah	2	NA	ec	control	6	generous	0.625
dah	2	NA	ec	control	7	generous	0.625
jathong	1	NA	ce	control	0	selfish	0.5
jathong	1	NA	ce	control	1	selfish	0.5
jathong	2	NA	ce	control	2	selfish	0.625
jathong	2	NA	ce	control	3	selfish	0.625
jathong	2	NA	ce	control	4	generous	0.625
jathong	2	NA	ce	control	5	selfish	0.625
jathong	2	NA	ce	control	6	selfish	0.625
jathong	2	NA	ce	control	7	selfish	0.625
kumtoon	1	NA	ec	control	0	generous	0.5
kumtoon	1	NA	ec	control	1	selfish	0.5
kumtoon	2	NA	ec	control	2	selfish	0
kumtoon	2	NA	ec	control	3	selfish	0
kumtoon	2	NA	ec	control	4	selfish	0
kumtoon	2	NA	ec	control	5	selfish	0
kumtoon	2	NA	ec	control	6	generous	0
kumtoon	2	NA	ec	control	7	selfish	0
lanna	1	NA	ce	control	0	generous	0.25
lanna	1	NA	ce	control	1	selfish	0.25
lanna	2	NA	ce	control	2	generous	0.125
lanna	2	NA	ce	control	3	selfish	0.125
lanna	2	NA	ce	control	4	selfish	0.125
lanna	2	NA	ce	control	5	selfish	0.125
lanna	2	NA	ce	control	6	selfish	0.125
lanna	2	NA	ce	control	7	selfish	0.125
maemoo	1	NA	ce	control	0	selfish	0.625
maemoo	1	NA	ce	control	1	generous	0.625
maemoo	2	NA	ce	control	2	selfish	0.5
maemoo	2	NA	ce	control	3	selfish	0.5
maemoo	2	NA	ce	control	4	generous	0.5
maemoo	2	NA	ce	control	5	selfish	0.5
maemoo	2	NA	ce	control	6	selfish	0.5
maemoo	2	NA	ce	control	7	selfish	0.5
maenoi	1	NA	ec	control	0	generous	0.625
maenoi	1	NA	ec	control	1	selfish	0.625
maenoi	2	NA	ec	control	2	selfish	0.625
maenoi	2	NA	ec	control	3	selfish	0.625
maenoi	2	NA	ec	control	4	selfish	0.625
maenoi	2	NA	ec	control	5	selfish	0.625
maenoi	2	NA	ec	control	6	selfish	0.625
maenoi	2	NA	ec	control	7	generous	0.625
bleum	1	NA	ce	control	0	generous	0.25
bleum	1	NA	ce	control	1	generous	0.25
bleum	2	NA	ce	control	2	generous	0.167
bleum	2	NA	ce	control	3	generous	0.167
bleum	2	NA	ce	control	4	generous	0.167
bleum	2	NA	ce	control	5	generous	0.167
bleum	2	NA	ce	control	6	generous	0.167
bleum	2	NA	ce	control	7	generous	0.167
riangngun	1	NA	ec	control	0	selfish	0.75
riangngun	1	NA	ec	control	1	selfish	0.75
riangngun	2	NA	ec	control	2	selfish	0.625
riangngun	2	NA	ec	control	3	generous	0.625
riangngun	2	NA	ec	control	4	generous	0.625
riangngun	2	NA	ec	control	5	generous	0.625
riangngun	2	NA	ec	control	6	selfish	0.625
riangngun	2	NA	ec	control	7	selfish	0.625
