# Supplementary material for: Investigating Indirect and Direct Reputation Formation in Asian Elephants (Elephas maximus)
Source: Front Psychol. 2021 Jan 8;11:604372. doi: 10.3389/fpsyg.2020.604372 (PMC7841644; doi:10.3389/fpsyg.2020.604372)
Supplement: Supplementary file 8 [file Data_Sheet_3.csv]

	Experiment 1		Experiment 2		Total
	Left	Right	Left	Right	Left	Right	Total trials		observed	expected	should be 50% for no side bias
Boonsri	5	3	9	15	14	18	32		14	16
Dah	5	3	14	10	19	13	32		19	16
Jathong	7	1	16	8	23	9	32		23	16
MaeNoi	4	4	11	9	15	13	28		15	14
Bleum	3	5	13	11	16	16	32		16	16
Bo			7	17	7	17	24		7	12
Kumtoon			10	14	10	14	24		10	12
Lanna			11	13	11	13	24		11	12
MaeMoo			16	8	16	8	24		16	12
RiangNgun			10	14	10	14	24		10	12
